# Supplementary material for: Emergency care capacity in Sierra Leone: A multicentre analysis
Source: Afr J Emerg Med. 2024 Feb 6;14(1):58–64. doi: 10.1016/j.afjem.2024.01.003 (PMC10859259; doi:10.1016/j.afjem.2024.01.003)
Supplement: Supplementary file 3 [file mmc3.xlsx]

## Sheet: Appendix D
	Availability Count			Barriers to Availability (Frequency across facilities)
4. SIGNAL FUNCTION PERFORMANCE	Adequately Available	Somewhat Available	Generally Unavailable	Infrastructure	Absent Equipment	Broken equipment	Stock out	Training	Personnel	User fees	Opening hours	Other
Vital signs
4.1.1 Vital signs measured in triage area	4	3	7	1	10	1	3	5	4	0	0	1
4.1.2 Vital signs measured in EU	4	7	3	6	7	0	0	1	4	0	0	2
Airway interventions
4.2.1 Use of manual maneuvers	7	6	1	0	0	0	0	6	2	0	0	0
4.2.2 Use of suction	2	9	3	2	9	2	2	2	0	0	0	0
4.2.3 Placement of OP/NP device	3	3	8	2	9	0	6	9	3	0	0	0
4.2.4 Placement of supraglottic device	0	0	14	3	13	0	5	11	9	1	0	0
4.2.5 Endotracheal intubation	0	1	13	5	13	0	5	11	10	1	0	0
4.2.6 Creation of surgical airway	0	0	14	5	12	0	4	11	11	2	0	0
Breathing interventions
4.3.1 Measurement of pulse oximetry at triage	3	3	8	1	10	2	2	2	3	0	0	0
4.3.2 Measurement of pulse oximetry in EU	3	4	7	5	9	3	1	1	2	0	0	0
4.3.3 Administration of critical therapies for reactive airway disease	1	6	7	4	2	0	9	5	3	7	3	0
4.3.4 Administration of oxygen	3	11	0	8	7	2	3	3	1	0	0	0
4.3.5 Bag-valve-mask ventilation	5	4	5	1	7	0	2	7	4	0	0	0
4.3.6 Non-invasive mechanical ventilation	0	0	14	9	13	0	1	12	9	3	0	0
4.3.7 Invasive mechanical ventilation	0	0	14	9	13	0	1	12	9	3	1	0
4.3.8 Perform needle decompression of tension tension pneumothorax	1	6	7	1	5	0	4	12	9	4	0	0
4.3.9 Placement of chest tube	0	8	6	3	8	1	5	11	9	3	0	1
4.4.1 Administer oral rehydration	6	8	0	2	1	0	4	1	0	7	1	0
4.4.2 Adjust fluids for malnutrition/severe anemia	4	7	3	0	1	0	2	7	4	3	0	0
4.4.3 Place peripheral IV	8	6	0	1	3	0	4	1	1	4	1	0
4.4.4 Establish IO access	0	1	13	2	14	2	3	13	7	5	0	0
4.4.5 Perform venous cutdown	1	3	10	3	7	1	2	13	12	6	0	0
4.4.6 Establish central venous access	0	2	12	5	13	2	4	13	12	6	0	0
4.4.7 Administration of IV fluids	5	9	0	1	3	1	8	0	0	7	1	0
4.4.8 Place urinary catheter	6	8	0	2	4	1	6	1	1	6	1	0
Control of bleeding
4.5.1 External control of hemorrhage	4	9	1	2	6	0	7	5	2	3	0	0
4.5.2 Perform packing and/or suture control	6	7	1	1	5	0	5	5	3	2	0	0
4.5.3 Tourniquet placement	7	4	3	1	7	0	4	5	2	1	0	0
4.5.4 Apply pelvic binding or sheeting	1	5	8	0	9	0	2	12	6	3	0	0
4.5.5 Ability to perform safe transfusion	1	11	2	5	6	0	7	8	4	6	1	1
4.5.6 Perform and interpret point of care ultrasound	3	5	6	5	8	0	0	10	8	5	1	0
Cardiac interventions
4.6.1 Perform and interpret ECG	0	0	14	5	13	0	0	12	6	5	0	0
4.6.2 Administer aspirin for ischaemia	0	9	5	0	4	0	9	8	3	6	4	0
4.6.3 Perform external defibrillation and/or cardioversion	1	0	13	7	13	1	1	13	8	2	0	0
4.6.4 Perform external cardiac pacing	0	0	14	7	14	1	1	13	10	2	0	0
4.6.5 Administration of adrenaline	0	12	2	4	1	0	11	6	2	6	4	0
4.6.6 Administration of thrombolytics for MI	0	0	14	7	9	1	8	9	8	5	1	0
4.6.7 Perform pericardiocentesis	0	2	12	6	12	1	4	12	11	6	0	0
Neurologic interventions
Unconscious patient
4.7.1 Protect from secondary injury	3	9	2	2	6	2	2	7	5	3	0	0
4.7.2 Check and/or administer glucose	2	11	1	1	7	0	11	4	1	6	0	0
4.7.3 Administer insulin for hypergycaemia	2	7	5	3	3	0	11	5	1	7	2	0
4.7.4 Perform lumbar puncture	0	2	12	2	10	2	5	13	12	9	0	0
Seizure
4.7.5 Administer benzodiazepine	1	11	2	1	0	0	12	6	0	8	2	0
4.7.6 Administer IV magnesium for pregnant patient	6	6	0	0	0	0	6	1	0	1	1	0
4.7.7 Administer locally appropriate antidote	0	2	12	4	2	2	11	5	3	7	1	0
Other Neurologic interventions
4.7.8 Perform mental status examination	1	9	4	0	0	0	0	12	11	0	0	0
4.7.9 Management of extreme temperatures	4	5	5	2	7	0	1	7	3	3	0	0
4.7.10 Administer appropriate therapeutics for agitation	1	11	2	2	1	0	11	7	5	6	2	0
4.7.11 Ability to provide physical restraints	0	8	6	2	8	0	2	10	12	0	0	2
4.7.12 Perform procedural sedation	1	9	4	1	1	1	11	8	6	5	3	0
Sepsis interventions
4.8.1 Administration of IV antibiotics	5	9	0	1	1	0	7	2	0	7	2	1
4.8.2 Administration of IV vasopressors	0	2	12	8	7	1	11	11	9	9	3	0
4.8.3 Perform diagnostic paracentesis	3	7	4	6	5	0	4	11	11	6	1	1
4.8.4 Bedside minor surgical techniques for source control	1	8	5	4	6	1	5	10	10	4	1	1
Trauma interventions
4.9.1 Perform initial appropriate wound care	6	8	0	2	4	0	7	6	3	7	1	0
4.9.2 Administer tetanus vaccination or IVIG	1	8	5	4	2	0	12	2	0	6	1	1
4.9.3 Administer rabies vaccination or IVIG	0	3	11	5	4	0	12	2	0	5	1	1
4.9.4 Immobilise the cervical spine	0	9	5	3	10	1	3	13	5	5	0	0
4.9.5 Immobilize fractures	7	7	0	3	7	0	4	7	4	2	0	0
4.9.6 Perform closed reduction of fracture or dislocation	2	8	4	4	6	0	5	10	9	4	0	0
4.9.7 Administer antibiotics for open fracture	7	7	0	1	0	0	7	1	1	7	0	0
4.9.8 Perform fasciotomy or escharotomy for compartment syndrome	0	3	11	7	7	0	1	14	13	9	1	0
4.9.9 Apply 3-way dressing for sucking chest wound	0	5	9	1	3	0	6	13	7	5	0	0
4.9.10 Administer opiate analgesia	0	10	4	2	0	0	13	5	2	11	4	0
Obstetric interventions
4.10.1 Perform assisted vaginal delivery	10	3	0	0	2	0	0	2	1	0	0	0
4.10.2 Administer uterotonic drug	11	2	0	0	0	0	2	0	0	0	0	0
4.10.3 Perform neonatal resuscitation	10	3	0	1	2	0	1	3	3	0	0	0

## Sheet: Sheet1
4. SIGNAL FUNCTION PERFORMANCE	Adequately Available	Somewhat Available	Generally Unavailable	Infrastructure	Absent Equipment	Broken equipment	Stock out	Training	Personnel	User fees	Opening hours	Other
Vital signs
4.1.1 Vital signs measured in triage area	4	3	7	0	0	0	0	0	0	0	0	0
4.1.2 Vital signs measured in EU	4	7	3	1	10	1	3	5	4	0	0	1
Airway interventions
4.2.1 Use of manual maneuvers	7	6	1	0	0	0	0	0	0	0	0	0
4.2.2 Use of suction	2	9	3	0	0	0	0	6	2	0	0	0
4.2.3 Placement of OP/NP device	3	3	8	2	9	2	2	2	0	0	0	0
4.2.4 Placement of supraglottic device	0	0	14	2	9	0	6	9	3	0	0	0
4.2.5 Endotracheal intubation	0	1	13	3	13	0	5	11	9	1	0	0
4.2.6 Creation of surgical airway	0	0	14	5	13	0	5	11	10	1	0	0
Breathing interventions
4.3.1 Measurement of pulse oximetry at triage	3	3	8	0	0	0	0	0	0	0	0	0
4.3.2 Measurement of pulse oximetry in EU	3	4	7	1	10	2	2	2	3	0	0	0
4.3.3 Administration of critical therapies for reactive airway disease	1	6	7	5	9	3	1	1	2	0	0	0
4.3.4 Administration of oxygen	3	11	0	4	2	0	9	5	3	7	3	0
4.3.5 Bag-valve-mask ventilation	5	4	5	8	7	2	3	3	1	0	0	0
4.3.6 Non-invasive mechanical ventilation	0	0	14	1	7	0	2	7	4	0	0	0
4.3.7 Invasive mechanical ventilation	0	0	14	9	13	0	1	12	9	3	0	0
4.3.8 Perform needle decompression of tension tension pneumothorax	1	6	7	9	13	0	1	12	9	3	1	0
4.3.9 Placement of chest tube	0	8	6	1	5	0	4	12	9	4	0	0
4.4.1 Administer oral rehydration	6	8	0	0	0	0	0	0	0	0	0	0
4.4.2 Adjust fluids for malnutrition/severe anemia	4	7	3	2	1	0	4	1	0	7	1	0
4.4.3 Place peripheral IV	8	6	0	0	1	0	2	7	4	3	0	0
4.4.4 Establish IO access	0	1	13	1	3	0	4	1	1	4	1	0
4.4.5 Perform venous cutdown	1	3	10	2	14	2	3	13	7	5	0	0
4.4.6 Establish central venous access	0	2	12	3	7	1	2	13	12	6	0	0
4.4.7 Administration of IV fluids	5	9	0	5	13	2	4	13	12	6	0	0
4.4.8 Place urinary catheter	6	8	0	1	3	1	8	0	0	7	1	0
Control of bleeding
4.5.1 External control of hemorrhage	4	9	1	0	0	0	0	0	0	0	0	0
4.5.2 Perform packing and/or suture control	6	7	1	2	6	0	7	5	2	3	0	0
4.5.3 Tourniquet placement	7	4	3	1	5	0	5	5	3	2	0	0
4.5.4 Apply pelvic binding or sheeting	1	5	8	1	7	0	4	5	2	1	0	0
4.5.5 Ability to perform safe transfusion	1	11	2	0	9	0	2	12	6	3	0	0
4.5.6 Perform and interpret point of care ultrasound	3	5	6	5	6	0	7	8	4	6	1	1
Cardiac interventions
4.6.1 Perform and interpret ECG	0	0	14	0	0	0	0	0	0	0	0	0
4.6.2 Administer aspirin for ischaemia	0	9	5	5	13	0	0	12	6	5	0	0
4.6.3 Perform external defibrillation and/or cardioversion	1	0	13	0	4	0	9	8	3	6	4	0
4.6.4 Perform external cardiac pacing	0	0	14	7	13	1	1	13	8	2	0	0
4.6.5 Administration of adrenaline	0	12	2	7	14	1	1	13	10	2	0	0
4.6.6 Administration of thrombolytics for MI	0	0	14	4	1	0	11	6	2	6	4	0
4.6.7 Perform pericardiocentesis	0	2	12	7	9	1	8	9	8	5	1	0
Unconscious patient
4.7.1 Protect from secondary injury	3	9	2	0	0	0	0	0	0	0	0	0
4.7.2 Check and/or administer glucose	2	11	1	2	6	2	2	7	5	3	0	0
4.7.3 Administer insulin for hypergycaemia	2	7	5	1	7	0	11	4	1	6	0	0
4.7.4 Perform lumbar puncture	0	2	12	3	3	0	11	5	1	7	2	0
Seizure
4.7.5 Administer benzodiazepine	1	11	2	0	0	0	0	0	0	0	0	0
4.7.6 Administer IV magnesium for pregnant patient	6	6	0	1	0	0	12	6	0	8	2	0
4.7.7 Administer locally appropriate antidote	0	2	12	0	0	0	6	1	0	1	1	0
Other Neurologic interventions
4.7.8 Perform mental status examination	1	9	4	0	0	0	0	0	0	0	0	0
4.7.9 Management of extreme temperatures	4	5	5	0	0	0	0	12	11	0	0	0
4.7.10 Administer appropriate therapeutics for agitation	1	11	2	2	7	0	1	7	3	3	0	0
4.7.11 Ability to provide physical restraints	0	8	6	2	1	0	11	7	5	6	2	0
4.7.12 Perform procedural sedation	1	9	4	2	8	0	2	10	12	0	0	2
Sepsis interventions
4.8.1 Administration of IV antibiotics	5	9	0	0	0	0	0	0	0	0	0	0
4.8.2 Administration of IV vasopressors	0	2	12	1	1	0	7	2	0	7	2	1
4.8.3 Perform diagnostic paracentesis	3	7	4	8	7	1	11	11	9	9	3	0
4.8.4 Bedside minor surgical techniques for source control	1	8	5	6	5	0	4	11	11	6	1	1
Trauma interventions
4.9.1 Perform initial appropriate wound care	6	8	0	0	0	0	0	0	0	0	0	0
4.9.2 Administer tetanus vaccination or IVIG	1	8	5	2	4	0	7	6	3	7	1	0
4.9.3 Administer rabies vaccination or IVIG	0	3	11	4	2	0	12	2	0	6	1	1
4.9.4 Immobilise the cervical spine	0	9	5	5	4	0	12	2	0	5	1	1
4.9.5 Immobilize fractures	7	7	0	3	10	1	3	13	5	5	0	0
4.9.6 Perform closed reduction of fracture or dislocation	2	8	4	3	7	0	4	7	4	2	0	0
4.9.7 Administer antibiotics for open fracture	7	7	0	4	6	0	5	10	9	4	0	0
4.9.8 Perform fasciotomy or escharotomy for compartment syndrome	0	3	11	1	0	0	7	1	1	7	0	0
4.9.9 Apply 3-way dressing for sucking chest wound	0	5	9	7	7	0	1	14	13	9	1	0
4.9.10 Administer opiate analgesia	0	10	4	1	3	0	6	13	7	5	0	0
Obstetric interventions
4.10.1 Perform assisted vaginal delivery	10	3	0	0	0	0	0	0	0	0	0	0
4.10.2 Administer uterotonic drug	11	2	0	0	2	0	0	2	1	0	0	0
4.10.3 Perform neonatal resuscitation	10	3	0	0	0	0	2	0	0	0	0	0
